# Supplementary material for: A standardised framework to identify optimal animal models for efficacy assessment in drug development
Source: PLoS One. 2019 Jun 13;14(6):e0218014. doi: 10.1371/journal.pone.0218014 (PMC6563989; doi:10.1371/journal.pone.0218014)
Supplement: S7 Supporting Information — (XLSX) [file pone.0218014.s007.xlsx]

## Sheet: Introduction
Individual Publication Assessment
Here we provide the reporting quality and risk of bias (RoB) assessment as described in Supporting Information S2, sections 2.6.1 and 2.6.2. The evaluation of genetic, histological or biochemical outcomes vs functional outcomes, as defined in Supporting Information S2, questions 7.1 and 7.2, is also provided. In the tab 'Reporting Quality and RoB', we provide the individual assessment of each pap…

## Sheet: Glossary
Glossary
Nb	Number
M	Male
F	Female
B	Both
Ctrl	Control
GBH	Genetic, Biochemical and Histological
F	Functional
Y	Yes
N	No
P	Partially
U	Unclear

## Sheet: Reporting Quality and RoB
			Reporting Quality																								Risk of Bias
	Reference	Model	Housing				Husbandry							Any Blinding	Any Randomisation	Sample Size	Sample Size Calculation	Acclimatisation	Sex Disclosed	Male, Female or Both	GBH	F	Category	In line?	Background Ctrl	Background Model	Blinding			Randomisation		Sequence Generation	Baseline Characteristics	Incomplete Outcome Data	Selective Outcome Reporting	Other	Other Comment
			Type of Facility	Type of Cage or Housing	Bedding Material	Nb of Cage Companions	Breeding Programme	Light/Dark Cycle	Temperature and Humidity	Quality of Water (for fish)	Type of Food	Access to Food and Water	Environmental Enrichment											Y/N/P			Allocation Concealment	Blinded Outcome Assessment	Blinded Operations	Random Cage Allocation	Random Outcome Assessment
	Prednisone																								-	-
	Yoon, 2016	mdx	N	N	N	N	Y	N	N	NA	N	Y	N	Y	Y	Y	N	Y	Y	M	Y	Y	II	Y	-	-	U	U	U	U	U	U	U	U	Y	N
	Markham, 2015	mdx	N	N	N	N	Y	Y	N	NA	N	Y	N	Y	Y	Y	Y	Y	Y	M	Y	Y	II	Y	-	-	U	U	U	U	U	N	Y	N	Y	Y
	Wuebbles, 2013	mdx	N	N	N	N	N	N	N	NA	N	N	N	N	N	Y	N	N	N	-	Y	N	I	-	-	-	U	U	U	U	U	U	U	N	Y	Y
	Sali, 2012	mdx	Y	Y	N	Y	Y	Y	N	NA	Y	Y	N	N	N	Y	N	Y	Y	F	Y	Y	II	P	-	-	U	U	U	U	U	U	U	U	Y	N	Combined data from different studies including several routes of administration. The mice were sacrificed at different ages.
	Mizunoya, 2011	mdx	N	N	N	N	N	Y	N	NA	N	Y	N	Y	N	Y	N	N	Y	B	Y	Y	II	N	-	-	U	Y	U	U	U	U	U	U	Y	Y
	Baudy, 2011	mdx	N	N	N	N	Y	N	N	NA	N	N	N	N	N	Y	Y	N	N	-	Y	Y	II	Y	-	-	U	U	U	U	U	U	U	U	Y	N	Treated animais received pellets implanted subcutaneously, no mention of a placebo pellet for the placebo group.
	Guerron, 2010	mdx	Y	Y	N	Y	Y	Y	N	NA	N	Y	N	Y	N	Y	N	Y	Y	F	Y	Y	II	Y	-	-	U	U	U	U	U	U	U	U	Y	N
	Wissing, 2010	mdx	N	N	N	N	Y	N	N	NA	N	N	N	Y	N	Y	N	N	Y	M	Y	Y	II	Y	-	-	U	U	U	U	U	U	U	U	Y	N	Different sample sizes are reported per outcome, no sample size is reported in the methods.
	Hinkle, 2007	mdx	N	Y	N	Y	Y	Y	N	NA	N	Y	N	Y	N	Y	N	Y	Y	M	Y	N	I	-	-	-	U	U	U	U	U	U	U	N	Y	Y
	Skrabek 2001	mdx	N	N	N	N	N	N	N	NA	N	N	N	Y	Y	Y	N	N	N	-	Y	N	I	-	-	-	U	U	U	U	U	U	U	N	Y	Y
	Hartel, 2001	mdx	N	N	N	N	N	Y	N	NA	N	Y	N	N	N	Y	N	N	N	-	Y	N	I	-	-	-	U	U	U	U	U	U	U	U	Y	Y
	Granchelli, 2000	mdx	N	N	N	N	N	Y	N	NA	N	Y	N	N	Y	Y	N	N	Y	M	N	Y	II	Y	-	-	U	U	U	U	U	U	U	U	Y	Y
	McIntosh, 1998	mdx	N	N	N	N	N	N	N	NA	N	N	N	Y	N	Y	N	N	N	-	Y	N	I	-	-	-	U	U	U	U	U	U	U	U	Y	Y
	Anderson, 1996	mdx	N	N	N	N	Y	N	N	NA	N	N	N	Y	Y	Y	N	N	N	-	Y	N	I	-	-	-	U	U	U	U	U	U	U	Y	Y	Y
	Shaw, 1996	mdx	N	N	N	N	N	N	N	NA	N	N	N	Y	Y	Y	N	N	N	-	Y	N	I	-	-	-	U	U	U	U	U	U	U	Y	Y	Y
			0.133333	0.2	0	0.2	0.533333	0.466667	0	#DIV/0!	0.0666667	0.533333	0	0.666667	0.4	1	0.133333	0.333333	0.533333	0.625							0	0.0666667	0	0	0	0	0.0666667	0.133333	1	0.666667
			15	15	15	15	15	15	15	0	15	15	15	15	15	15	15	15	15	0.25							1	0.933333	1	1	1	0.933333	0.933333	0.6	0	0
																				0.125
																				8
	Deflazacort
	Pereira, 2015	mdx	N	N	N	N	Y	N	N	NA	N	N	N	N	Y	Y	N	N	Y	B	Y	Y	II	Y	-	-	U	U	U	U	U	U	U	U	Y	N	Although the total number of animals is disclosed for each group, every outcome has a reduced number, and there is not explanation on how these animals were selected for each outcome assessment.
	Carvalho, 2013	mdx	N	N	N	N	Y	N	N	NA	N	Y	N	N	N	Y	N	N	Y	B	Y	N	I	-	-	-	U	U	U	U	U	U	U	U	Y	N	Although the total number of animals is disclosed for each group, every outcome has a reduced number, and there is not explanation on how these animals were selected for each outcome assessment.
	Marques, 2009	mdx	N	N	N	N	N	N	N	NA	N	N	N	Y	N	Y	N	N	Y	M	Y	N	I	-	-	-	U	U	U	U	U	U	U	U	Y	Y
	Archer, 2006	mdx	N	N	N	N	Y	N	N	NA	N	N	N	Y	Y	Y	N	N	N	-	Y	Y	II	Y	-	-	U	U	U	U	U	U	U	U	Y	Y
	Ségalat, 2005	mdx	N	N	N	N	N	N	N	NA	N	N	N	N	N	Y	N	N	N	-	Y	N	I	-	-	-	U	U	U	U	U	U	U	U	Y	Y
	St-Pierre, 2004	mdx	N	N	N	N	N	N	N	NA	N	N	N	N	N	N	N	N	N	-	Y	N	I	-	-	-	U	U	U	U	U	U	U	U	Y	Y
	Anderson, 2003	mdx	N	N	N	N	Y	N	N	NA	N	N	N	Y	N	Y	N	N	N	-	Y	N	I	-	-	-	U	U	U	U	U	U	U	Y	Y	Y
	Skrabek 2001	mdx	N	N	N	N	N	N	N	NA	N	N	N	Y	Y	Y	N	N	N	-	Y	N	I	-	-	-	U	U	U	U	U	U	U	N	Y	Y
	Anderson, 2000	mdx	N	N	N	N	N	N	N	NA	N	N	N	N	N	Y	N	N	N	-	Y	Y	II	Y	-	-	U	U	U	U	U	U	U	Y	Y	Y
	McIntosh, 1998	mdx	N	N	N	N	N	N	N	NA	N	N	N	Y	N	Y	N	N	N	-	Y	N	I	-	-	-	U	U	U	U	U	U	U	U	Y	Y
	Shaw, 1996	mdx	N	N	N	N	N	N	N	NA	N	N	N	Y	Y	Y	N	N	N	-	Y	N	I	-	-	-	U	U	U	U	U	U	U	Y	Y	Y
	Anderson, 1996	mdx	N	N	N	N	Y	N	N	NA	N	N	N	Y	Y	Y	N	N	N	-	Y	N	I	-	-	-	U	U	U	U	U	U	U	Y	Y	Y
			0	0	0	0	0.416667	0	0	#DIV/0!	0	0.0833333	0	0.583333	0.416667	0.916667	0	0	0.25	0.333333							0	0	0	0	0	0	0	0.333333	1	0.833333
			12	12	12	12	12	12	12	0	12	12	12	12	12	12	12	12	12	0							1	1	1	1	1	1	1	0.583333	0	0
																				0.666667
																				3
	Ataluren
	Kayali, 2012	mdx	N	N	N	N	Y	N	N	NA	N	N	N	N	Y	N	N	N	Y	M	Y	Y	II	Y	-	-	U	U	U	U	U	U	U	U	Y	Y
			0	0	0	0	1	0	0	#DIV/0!	0	0	0	0	1	0	0	0	1	1							0	0	0	0	0	0	0	0	1	1
			1	1	1	1	1	1	1	0	1	1	1	1	1	1	1	1	1	0							1	1	1	1	1	1	1	1	0	0
																				0
																				1
	Eterplirsen
	Sazani, 2011	mdx	N	Y	N	Y	Y	Y	Y	NA	Y	Y	N	N	Y	Y	N	N	Y	B	Y	N	I	-	-	-	U	U	U	U	U	U	U	Y	Y	Y
	Malerba, 2011	mdx	N	N	N	N	Y	N	N	NA	N	Y	N	N	N	N	N	N	N	-	Y	Y	II	Y	-	-	U	U	U	U	U	U	U	U	Y	Y
	Sharp, 2011	mdx	N	N	N	N	Y	N	N	NA	N	N	N	N	N	Y	N	N	Y	F	Y	Y	II	Y	-	-	U	U	U	U	U	U	U	U	Y	Y
	Wu, 2011	mdx	N	N	N	N	N	N	N	NA	N	N	N	N	N	Y	N	N	N	-	Y	Y	II	Y	-	-	U	U	U	U	U	U	U	U	Y	Y
	Alter, 2006	mdx	N	N	N	N	N	N	N	NA	N	N	N	N	N	Y	N	N	N	-	Y	Y	II	Y	-	-	U	U	U	U	U	U	U	U	U	U
			0	0.2	0	0.2	0.6	0.2	0.2	#DIV/0!	0.2	0.4	0	0	0.2	0.8	0	0	0.4	0							0	0	0	0	0	0	0	0.2	0.8	0.8
			5	5	5	5	5	5	5	0	5	5	5	5	5	5	5	5	5	0.5							1	1	1	1	1	1	1	0.8	0.2	0.2
																				0.5
																				2
	Bestatin
	Kishi, 1990	mdx	N	N	N	N	N	N	N	NA	N	N	N	N	N	N	N	N	N	-	Y	N	I	-	-	-	U	U	U	U	U	U	U	U	Y	U
			0	0	0	0	0	0	0	#DIV/0!	0	0	0	0	0	0	0	0	0	#DIV/0!							0	0	0	0	0	0	0	0	1	0
			1	1	1	1	1	1	1	0	1	1	1	1	1	1	1	1	1	#DIV/0!							1	1	1	1	1	1	1	1	0	1
																				#DIV/0!
																				0
	Stamulumab
	Bogdanovich, 2002	mdx	N	N	N	N	N	N	N	NA	N	N	N	N	N	N	N	Y	Y	M	Y	Y	II	N	-	-	U	U	U	U	U	U	U	U	Y	Y
			0	0	0	0	0	0	0	#DIV/0!	0	0	0	0	0	0	0	1	1	1							0	0	0	0	0	0	0	0	1	1
			1	1	1	1	1	1	1	0	1	1	1	1	1	1	1	1	1	0							1	1	1	1	1	1	1	1	0	0
																				0
																				1
		Totals
			0.0571429	0.114286	0	0.114286	0.485714	0.228571	0.0285714	#DIV/0!	0.0571429	0.314286	0	0.485714	0.371429	0.857143	0.0571429	0.171429	0.428571	0.533333							0	0.0285714	0	0	0	0	0.0285714	0.2	0.971429	0.742857
			35	35	35	35	35	35	35	0	35	35	35	35	35	35	35	35	35	0.2							1	0.970588	1	1	1	0.970588	0.970588	0.647059	0.0294118	0.0588235
																				0.266667							35	35	35	35	35	35	35	35	35	35
																				15
	Prednisone
	Wuebbles, 2013	GRMD	N	N	N	N	Y	N	N	NA	N	N	N	N	N	Y	N	N	Y	B	Y	N	I	-	-	-	U	U	U	U	U	U	U	U	Y	N	Data from dogs that had started treatment at 1 week and at 2 months were included with no discussion on the possible effect.
	Hanft, 2007	GRMD	N	N	N	N	Y	N	N	NA	N	N	N	N	N	Y	N	N	N	-	Y	N	I	-	-	-	U	U	U	U	U	U	U	U	Y	N	Data from dogs that had started treatment at 1 week and at 2 months were included with no discussion on the possible effect.
	Liu, 2004	GRMD	N	N	N	N	Y	N	N	NA	N	N	N	Y	N	Y	Y	N	N	-	Y	Y	II	P	-	-	U	U	U	U	U	U	U	U	Y	Y
			0	0	0	0	1	0	0	#DIV/0!	0	0	0	0.333333	0	1	0.333333	0	0.333333	0							0	0	0	0	0	0	0	0	1	0.333333
			3	3	3	3	3	3	3	0	3	3	3	3	3	3	3	3	3	0							1	1	1	1	1	1	1	1	0	0
																				1							3	3	3	3	3	3	3	3	3	3

## Sheet: Total Calculation
			Reporting Quality																								Risk of Bias
	Reference	Model	Housing				Husbandry							Any Blinding	Any Randomisation	Sample Size	Sample Size Calculation	Acclimatisation	Sex Disclosed	Male, Female or Both	GBH	F	Category	In line?	Background Ctrl	Background Model	Blinding			Randomisation		Sequence Generation	Baseline Characteristics	Incomplete Outcome Data	Selective Outcome Reporting	Other	Other Comment
			Type of Facility	Type of Cage or Housing	Bedding Material	Nb of Cage Companions	Breeding Programme	Light/Dark Cycle	Temperature and Humidity	Quality of Water (for fish)	Type of Food	Access to Food and Water	Environmental Enrichment											Y/N/P			Allocation Concealment	Blinded Outcome Assessment	Blinded Operations	Random Cage Allocation	Random Outcome Assessment
	Yoon, 2016	mdx	N	N	N	N	Y	N	N	NA	N	Y	N	Y	Y	Y	N	Y	Y	M	Y	Y	II	Y	-	-	U	U	U	U	U	U	U	U	Y	N
	Markham, 2015	mdx	N	N	N	N	Y	Y	N	NA	N	Y	N	Y	Y	Y	Y	Y	Y	M	Y	Y	II	Y	-	-	U	U	U	U	U	N	Y	N	Y	Y
	Wuebbles, 2013	mdx	N	N	N	N	N	N	N	NA	N	N	N	N	N	Y	N	N	N	-	Y	N	I	-	-	-	U	U	U	U	U	U	U	N	Y	Y
	Sali, 2012	mdx	Y	Y	N	Y	Y	Y	N	NA	Y	Y	N	N	N	Y	N	Y	Y	F	Y	Y	II	P	-	-	U	U	U	U	U	U	U	U	Y	N	Combined data from different studies including several routes of administration. The mice were sacrificed at different ages.
	Mizunoya, 2011	mdx	N	N	N	N	N	Y	N	NA	N	Y	N	Y	N	Y	N	N	Y	B	Y	Y	II	N	-	-	U	Y	U	U	U	U	U	U	Y	Y
	Baudy, 2011	mdx	N	N	N	N	Y	N	N	NA	N	N	N	N	N	Y	Y	N	N	-	Y	Y	II	Y	-	-	U	U	U	U	U	U	U	U	Y	N	Treated animais received pellets implanted subcutaneously, no mention of a placebo pellet for the placebo group.
	Guerron, 2010	mdx	Y	Y	N	Y	Y	Y	N	NA	N	Y	N	Y	N	Y	N	Y	Y	F	Y	Y	II	Y	-	-	U	U	U	U	U	U	U	U	Y	N
	Wissing, 2010	mdx	N	N	N	N	Y	N	N	NA	N	N	N	Y	N	Y	N	N	Y	M	Y	Y	II	Y	-	-	U	U	U	U	U	U	U	U	Y	N	Different sample sizes are reported per outcome, no sample size is reported in the methods.
	Hinkle, 2007	mdx	N	Y	N	Y	Y	Y	N	NA	N	Y	N	Y	N	Y	N	Y	Y	M	Y	N	I	-	-	-	U	U	U	U	U	U	U	N	Y	Y
	Skrabek 2001	mdx	N	N	N	N	N	N	N	NA	N	N	N	Y	Y	Y	N	N	N	-	Y	N	I	-	-	-	U	U	U	U	U	U	U	N	Y	Y
	Hartel, 2001	mdx	N	N	N	N	N	Y	N	NA	N	Y	N	N	N	Y	N	N	N	-	Y	N	I	-	-	-	U	U	U	U	U	U	U	U	Y	Y
	Granchelli, 2000	mdx	N	N	N	N	N	Y	N	NA	N	Y	N	N	Y	Y	N	N	Y	M	N	Y	II	Y	-	-	U	U	U	U	U	U	U	U	Y	Y
	McIntosh, 1998	mdx	N	N	N	N	N	N	N	NA	N	N	N	Y	N	Y	N	N	N	-	Y	N	I	-	-	-	U	U	U	U	U	U	U	U	Y	Y
	Anderson, 1996	mdx	N	N	N	N	Y	N	N	NA	N	N	N	Y	Y	Y	N	N	N	-	Y	N	I	-	-	-	U	U	U	U	U	U	U	Y	Y	Y
	Shaw, 1996	mdx	N	N	N	N	N	N	N	NA	N	N	N	Y	Y	Y	N	N	N	-	Y	N	I	-	-	-	U	U	U	U	U	U	U	Y	Y	Y
	Pereira, 2015	mdx	N	N	N	N	Y	N	N	NA	N	N	N	N	Y	Y	N	N	Y	B	Y	Y	II	Y	-	-	U	U	U	U	U	U	U	U	Y	N	Although the total number of animals is disclosed for each group, every outcome has a reduced number, and there is not explanation on how these animals were selected for each outcome assessment.
	Carvalho, 2013	mdx	N	N	N	N	Y	N	N	NA	N	Y	N	N	N	Y	N	N	Y	B	Y	N	I	-	-	-	U	U	U	U	U	U	U	U	Y	N	Although the total number of animals is disclosed for each group, every outcome has a reduced number, and there is not explanation on how these animals were selected for each outcome assessment.
	Marques, 2009	mdx	N	N	N	N	N	N	N	NA	N	N	N	Y	N	Y	N	N	Y	M	Y	N	I	-	-	-	U	U	U	U	U	U	U	U	Y	Y
	Archer, 2006	mdx	N	N	N	N	Y	N	N	NA	N	N	N	Y	Y	Y	N	N	N	-	Y	Y	II	Y	-	-	U	U	U	U	U	U	U	U	Y	Y
	Ségalat, 2005	mdx	N	N	N	N	N	N	N	NA	N	N	N	N	N	Y	N	N	N	-	Y	N	I	-	-	-	U	U	U	U	U	U	U	U	Y	Y
	St-Pierre, 2004	mdx	N	N	N	N	N	N	N	NA	N	N	N	N	N	N	N	N	N	-	Y	N	I	-	-	-	U	U	U	U	U	U	U	U	Y	Y
	Anderson, 2003	mdx	N	N	N	N	Y	N	N	NA	N	N	N	Y	N	Y	N	N	N	-	Y	N	I	-	-	-	U	U	U	U	U	U	U	Y	Y	Y
	Anderson, 2000	mdx	N	N	N	N	N	N	N	NA	N	N	N	N	N	Y	N	N	N	-	Y	Y	II	Y	-	-	U	U	U	U	U	U	U	Y	Y	Y
	Anderson, 1996	mdx	N	N	N	N	Y	N	N	NA	N	N	N	Y	Y	Y	N	N	N	-	Y	N	I	-	-	-	U	U	U	U	U	U	U	Y	Y	Y
	Kayali, 2012	mdx	N	N	N	N	Y	N	N	NA	N	N	N	N	Y	N	N	N	Y	M	Y	Y	II	Y	-	-	U	U	U	U	U	U	U	U	Y	Y
	Sazani, 2011	mdx	N	Y	N	Y	Y	Y	Y	NA	Y	Y	N	N	Y	Y	N	N	Y	B	Y	N	I	-	-	-	U	U	U	U	U	U	U	Y	Y	Y
	Malerba, 2011	mdx	N	N	N	N	Y	N	N	NA	N	Y	N	N	N	N	N	N	N	-	Y	Y	II	Y	-	-	U	U	U	U	U	U	U	U	Y	Y
	Sharp, 2011	mdx	N	N	N	N	Y	N	N	NA	N	N	N	N	N	Y	N	N	Y	F	Y	Y	II	Y	-	-	U	U	U	U	U	U	U	U	Y	Y
	Wu, 2011	mdx	N	N	N	N	N	N	N	NA	N	N	N	N	N	Y	N	N	N	-	Y	Y	II	Y	-	-	U	U	U	U	U	U	U	U	Y	Y
	Alter, 2006	mdx	N	N	N	N	N	N	N	NA	N	N	N	N	N	Y	N	N	N	-	Y	Y	II	Y	-	-	U	U	U	U	U	U	U	U	U	U
	Kishi, 1990	mdx	N	N	N	N	N	N	N	NA	N	N	N	N	N	N	N	N	N	-	Y	N	I	-	-	-	U	U	U	U	U	U	U	U	Y	U
	Bogdanovich, 2002	mdx	N	N	N	N	N	N	N	NA	N	N	N	N	N	N	N	Y	Y	M	Y	Y	II	N	-	-	U	U	U	U	U	U	U	U	Y	Y
			0.0625	0.125	0	0.125	0.53125	0.25	0.03125	#DIV/0!	0.0625	0.34375	0	0.4375	0.34375	0.84375	0.0625	0.1875	0.46875	0.533333							0	0.03125	0	0	0	0	0.03125	0.1875	0.96875	0.71875
			32	32	32	32	32	32	32	0	32	32	32	32	32	32	32	32	32	0.2							1	0.967742	1	1	1	0.967742	0.967742	0.677419	0.0322581	0.0645161
																				0.266667							32	32	32	32	32	32	32	32	32	32
	Wuebbles, 2013	GRMD	N	N	N	N	Y	N	N	NA	N	N	N	N	N	Y	N	N	Y	B	Y	N	I	-	-	-	U	U	U	U	U	U	U	U	Y	N	Data from dogs that had started treatment at 1 week and at 2 months were included with no discussion on the possible effect.
	Hanft, 2007	GRMD	N	N	N	N	Y	N	N	NA	N	N	N	N	N	Y	N	N	N	-	Y	N	I	-	-	-	U	U	U	U	U	U	U	U	Y	N	Data from dogs that had started treatment at 1 week and at 2 months were included with no discussion on the possible effect.
	Liu, 2004	GRMD	N	N	N	N	Y	N	N	NA	N	N	N	Y	N	Y	Y	N	N	-	Y	Y	II	P	-	-	U	U	U	U	U	U	U	U	Y	Y
			0	0	0	0	1	0	0	#DIV/0!	0	0	0	0.333333	0	1	0.333333	0	0.333333	0							0	0	0	0	0	0	0	0	1	0.333333
			3	3	3	3	3	3	3	0	3	3	3	3	3	3	3	3	3	0							1	1	1	1	1	1	1	1	0	0
																				1							3	3	3	3	3	3	3	3	3	3
			0.0571429	0.114286	0	0.114286	0.571429	0.228571	0.0285714	#DIV/0!	0.0571429	0.314286	0	0.428571	0.314286	0.857143	0.0857143	0.171429	0.457143	0.5							0	0.0285714	0	0	0	0	0.0285714	0.171429	0.971429	0.685714
			35	35	35	35	35	35	35	0	35	35	35	35	35	35	35	35	35	0.1875							1	0.971429	1	1	1	0.971429	0.971429	0.714286	0.0285714	0.0571429
																				0.3125							35	35	35	35	35	35	35	35	35	35
