# Supplementary material for: A standardised framework to identify optimal animal models for efficacy assessment in drug development
Source: PLoS One. 2019 Jun 13;14(6):e0218014. doi: 10.1371/journal.pone.0218014 (PMC6563989; doi:10.1371/journal.pone.0218014)
Supplement: S8 Supporting Information — (XLSX) [file pone.0218014.s008.xlsx]

## Sheet: Introduction
Score Calculator
The score calculator is provided in the tab 'Score Calculator'. The scores of the pilot study (Type 2 Diabetes - T2D) and the full validation (Duchenne Muscular Dystrophy - DMD) are provided separately. The calculator was designed to require the least customisation necessary. However, the pharmacological validation section requires attention, as we cannot account for the different number of drugs…

## Sheet: Glossary
Term	Description
(-)	Number of studies not in line with clinical findings (cat II)
(+)	Number of studies in line with clinical findings (cat II)
(+/-)	Number of studies partially in line with clinical findings (cat II)
Cat I	Number of studies classified as category I
Cat II	Number of studies classified as category II
FM	Number of features modelled
FNM	Number of features not modelled
FPM	Number of features partially modelled
G0	General outcome
N	No
NP	Number of parameters of that question (e.g. symptoms, genes, biomarkers or mechanisms of action)
NS	Number of subsections (e.g. drug classes)
Oc	Outcome context
Sv	Section value: based on the number of subsections of each drug class.
U	Unclear
Y	Yes
Yc	Yes, completely
Yp	Yes, partially
SM	Section multiplier: based on the number of drug classes in questions 7.1 and 7.2.

## Sheet: T2D
	MODEL	ZDF rat
	Questions	SW	Answers										Factor	SW		Radar Plot
	1.	12.5											1.5	9.375			ZDF rat	Db/db mouse
	1.1	6.25	Yc										1	6.25		1. Epidemiological	0.75	0.75
	1.2	6.25	Yp										0.5	3.125		2. SNH	0.6	0.6
																3. Genetic	0.544453	0.40024
	2.	12.5	NP	FM	FPM	FNP	U						3	7.5		4. Biochemical	1	1
	2.1	2.5	5	5									1	2.5		5. Aetiological	0.5	0.5
	2.2.1	2.5	N										0	0		6. Histological	0.5	0.5
	2.2.2	2.5	Yp										0.5	1.25		7.Pharmacological	0.424668	0.41702
	2.2.3	2.5	Yc										1	2.5		8. Endpoints	1	1
	2.2.4	2.5	Yp										0.5	1.25
			NP
	3.	12.5	3	FM	FPM	FNP	U						1.63333	6.80567
	3.1	4.17		3	0	0	0						1	4.17
	3.2	4.17		0	0	0	3						0.1	0.417
	3.3	4.16		1	1	0	1						0.533333	2.21867
	4.	12.5	NP	FM	FPM	FNP	U						4	12.5
	4.1	3.125	3	3	0	0	0						1	3.125
	4.2	3.125		3	0	0	0						1	3.125
			NP	FM	FPM	FNP	U
	4.3	3.125	3	3	0	0	0						1	3.125
	4.4	3.125		3	0	0	0						1	3.125
	5.	12.5												6.25
	5.1	12.5	Yp										0.5	6.25
	6.	12.5	NP	FM	FPM	FNP	U							6.25
	6.1	12.5	3	1	1	1	0						0.5	6.25
	7.	12.5											1.2744	5.30836
											NS	SM
	7.1	4.17									11	0.0909091	0.669496	2.7918
											NS	Sv
	7.1.1			(+)	(-)	(+/-)	G0	Cat I	Cat II	Oc	1	1
	7.1.1.1		U				0.1		0	#DIV/0!			0.00909091
											NS	Sv
	7.1.2			(+)	(-)	(+/-)	G0	Cat I	Cat II	Oc	1	1
	7.1.2.1			14	6	1	1	1	21	0.977273			0.088843
											NS	Sv
	7.1.3			(+)	(-)	(+/-)	G0	Cat I	Cat II	Oc	1	1
	7.1.3.1			1			1		1	1			0.0909091
											NS	Sv
	7.1.4			(+)	(-)	(+/-)	G0	Cat I	Cat II	Oc	1	1
	7.1.4.1		U				0.1		0	#DIV/0!			0.00909091
											NS	Sv
	7.1.5			(+)	(-)	(+/-)	G0	Cat I	Cat II	Oc	1	1
	7.1.5.1			8	2		1		10	1			0.0909091
											NS	Sv
	7.1.6			(+)	(-)	(+/-)	G0	Cat I	Cat II	Oc	1	1
	7.1.6.1			8			1		8	1			0.0909091
											NS	Sv
	7.1.7			(+)	(-)	(+/-)	G0	Cat I	Cat II	Oc	1	1
	7.1.7.1		U				0.1		0	#DIV/0!			0.00909091
											NS	Sv
	7.1.8			(+)	(-)	(+/-)	G0	Cat I	Cat II	Oc	1	1
	7.1.8.1			32	6		1	1	38	0.987179			0.0897436
											NS	Sv
	7.1.9			(+)	(-)	(+/-)	G0	Cat I	Cat II	Oc	1	1
	7.1.9.1			6			1		6	1			0.0909091
											NS	Sv
	7.1.10			(+)	(-)	(+/-)	G0	Cat I	Cat II	Oc	1	1
	7.1.10.1			1	1		0.1		2	1			0.00909091
											NS	Sv
	7.1.11			(+)	(-)	(+/-)	G0	Cat I	Cat II	Oc	1	1
	7.1.11.1			4			1		4	1			0.0909091
											NS	SM
	7.2	4.17									6	0.166667	0.0166667	0.0695
											NS	Sv
	7.2.1			(+)	(-)	(+/-)	G0	Cat I	Cat II	Oc	1	1
	7.2.1.1		U				0.1		0	#DIV/0!			0.0166667
											NS	Sv
	7.2.2			(+)	(-)	(+/-)	G0	Cat I	Cat II	Oc	1	1
	7.2.2.1						0.1	1	0	0.5			0.00454545
											NS	Sv
	7.2.3			(+)	(-)	(+/-)	G0	Cat I	Cat II	Oc	1	1
	7.2.3.1		U				0.1		0	#DIV/0!			0.00909091
											NS	Sv
	7.2.4			(+)	(-)	(+/-)	G0	Cat I	Cat II	Oc	1	1
	7.2.4.1		U				0.1		0	#DIV/0!			0.00909091
											NS	Sv
	7.2.5			(+)	(-)	(+/-)	G0	Cat I	Cat II	Oc	1	1
	7.2.5.1		U				0.1		0	#DIV/0!			0.00909091
											NS	Sv
	7.2.6			(+)	(-)	(+/-)	G0	Cat I	Cat II	Oc	1	1
	7.2.6.1				3		0		3	1			0
			NP
	7.3	4.16	17	10									0.588235	2.44706
	8.	12.5											2	12.5
	8.1	6.25	Y										1	6.25
	8.2	6.25	Y										1	6.25
												Sum	13.4077	66.489
	MODEL	Db/db mouse
	Questions	SW	Answers										Factor	SW
	1.	12.5											1.5	9.375
	1.1	6.25	Yc										1	6.25
	1.2	6.25	Yp										0.5	3.125
	2.	12.5	NP	FM	FPM	FNP	U						3	7.5
	2.1	2.5	5	5									1	2.5
	2.2.1	2.5	N										0	0
	2.2.2	2.5	Yp										0.5	1.25
	2.2.3	2.5	Yc										1	2.5
	2.2.4	2.5	Yp										0.5	1.25
			NP
	3.	12.5	3	FM	FPM	FNP	U						1.2	5.003
	3.1	4.17		3	0	0	0						1	4.17
	3.2	4.17		0	0	0	3						0.1	0.417
	3.3	4.16		0	0	0	3						0.1	0.416
	4.	12.5	NP	FM	FPM	FNP	U						4	12.5
	4.1	3.125	3	3	0	0	0						1	3.125
	4.2	3.125		3	0	0	0						1	3.125
			NP	FM	FPM	FNP	U
	4.3	3.125	3	3	0	0	0						1	3.125
	4.4	3.125		3	0	0	0						1	3.125
	5.	12.5												6.25
	5.1	12.5	Yp										0.5	6.25
	6.	12.5	NP	FM	FPM	FNP	U							6.25
	6.1	12.5	3	1	1	1	0						0.5	6.25
	7.	12.5											1.25147	5.21275
											NS	SM
	7.1	4.17									11	0.0909091	0.646569	2.69619
											NS	Sv
	7.1.1			(+)	(-)	(+/-)	G0	Cat I	Cat II	Oc	1	1
	7.1.1.1		U				0.1		0	#DIV/0!			0.00909091
											NS	Sv
	7.1.2			(+)	(-)	(+/-)	G0	Cat I	Cat II	Oc	1	1
	7.1.2.1			28	3	1	1	2	32	0.970588			0.0882353
											NS	Sv
	7.1.3			(+)	(-)	(+/-)	G0	Cat I	Cat II	Oc	1	1
	7.1.3.1		U				0.1		0	#DIV/0!			0.00909091
											NS	Sv
	7.1.4			(+)	(-)	(+/-)	G0	Cat I	Cat II	Oc	1	1
	7.1.4.1		U				0.1		0	#DIV/0!			0.00909091
											NS	Sv
	7.1.5			(+)	(-)	(+/-)	G0	Cat I	Cat II	Oc	1	1
	7.1.5.1			1	0		1		1	1			0.0909091
											NS	Sv
	7.1.6			(+)	(-)	(+/-)	G0	Cat I	Cat II	Oc	1	1
	7.1.6.1			12	2	3	1	3	17	0.925			0.0840909
											NS	Sv
	7.1.7			(+)	(-)	(+/-)	G0	Cat I	Cat II	Oc	1	1
	7.1.7.1				1		0		1	1			0
											NS	Sv
	7.1.8			(+)	(-)	(+/-)	G0	Cat I	Cat II	Oc	1	1
	7.1.8.1			78	1	1	1	16	80	0.916667			0.0833333
											NS	Sv
	7.1.9			(+)	(-)	(+/-)	G0	Cat I	Cat II	Oc	1	1
	7.1.9.1			1			1	0	1	1			0.0909091
											NS	Sv
	7.1.10			(+)	(-)	(+/-)	G0	Cat I	Cat II	Oc	1	1
	7.1.10.1			4	3		1		7	1			0.0909091
											NS	Sv
	7.1.11			(+)	(-)	(+/-)	G0	Cat I	Cat II	Oc	1	1
	7.1.11.1			8		1	1		9	1			0.0909091
											NS	SM
	7.2	4.17									6	0.166667	0.0166667	0.0695
											NS	Sv
	7.2.1			(+)	(-)	(+/-)	G0	Cat I	Cat II	Oc	1	1
	7.2.1.1		U				0.1		0	#DIV/0!			0.0166667
											NS	Sv
	7.2.2			(+)	(-)	(+/-)	G0	Cat I	Cat II	Oc	1	1
	7.2.2.1		U				0.1		0	#DIV/0!			0.0166667
											NS	Sv
	7.2.3			(+)	(-)	(+/-)	G0	Cat I	Cat II	Oc	1	1
	7.2.3.1		U				0.1		0	#DIV/0!			0.0166667
											NS	Sv
	7.2.4			(+)	(-)	(+/-)	G0	Cat I	Cat II	Oc	1	1
	7.2.4.1		U				0.1		0	#DIV/0!			0.0166667
											NS	Sv
	7.2.5			(+)	(-)	(+/-)	G0	Cat I	Cat II	Oc	1	1
	7.2.5.1		U				0.1		0	#DIV/0!			0.0166667
											NS	Sv
	7.2.6			(+)	(-)	(+/-)	G0	Cat I	Cat II	Oc	1	1
	7.2.6.1		U				0.1		0	#DIV/0!			0.0166667
			NP
	7.3	4.16	17	10									0.588235	2.44706
	8.	12.5											2	12.5
	8.1	6.25	Y										1	6.25
	8.2	6.25	Y										1	6.25
												Sum	12.9515	64.5907

## Sheet: DMD
	MODEL	Mdx mouse
	Questions	SW	Answers										Factor	SW		Radar Plot
	1.	12.5											1.5	9.375			Mdx mouse	GRMD dog
	1.1	6.25	Yc										1	6.25		1. Epidemiological	0.75	1
	1.2	6.25	Yp										0.5	3.125		2. SNH	0.528571	0.76
																3. Genetic	0.8332	0.8332
	2.	12.5	NP	FM	FPM	FNP	U						2.64286	6.60714		4. Biochemical	0.5	0.5
	2.1	2.5	7	3	3	1	0						0.642857	1.60714		5. Aetiological	0.5	0.5
	2.2.1	2.5	N										0	0		6. Histological	0.333333	0.666667
	2.2.2	2.5	Yp										0.5	1.25		7.Pharmacological	0.638137	0.146253
	2.2.3	2.5	Yc										1	2.5		8. Endpoints	1	0.5
	2.2.4	2.5	Yp										0.5	1.25
			NP
	3.	12.5	2	FM	FPM	FNP	U						2.5	10.415
	3.1	4.17		2	0	0	0						1	4.17
	3.2	4.17		0	2	0	0						0.5	2.085
	3.3	4.16		2	0	0	0						1	4.16
	4.	12.5	NP	FM	FPM	FNP	U						2	6.25
	4.1	3.125	1	1	0	0	0						1	3.125
	4.2	3.125		1	0	0	0						1	3.125
			NP	FM	FPM	FNP	U
	4.3	3.125	0
	4.4	3.125	0
	5.	12.5											0.5	6.25
	5.1	12.5	Yp										0.5	6.25
	6.	12.5	NP	FM	FPM	FNP	U						0.333333	4.16667
	6.1	12.5	3	1	0	2	0						0.333333	4.16667
	7.	12.5											1.91528	7.97671
											NS	SM
	7.1	4.17									3	0.333333	0.865278	3.60821
											NS	Sv
	7.1.1			(+)	(-)	(+/-)	G0	Cat I	Cat II	Oc	2	0.5
	7.1.1.1			6	1	1	1	7	8	0.766667			0.127778
	7.1.1.2			2	0	0	1	9	3	0.625			0.104167
											NS	Sv
	7.1.2			(+)	(-)	(+/-)	G0	Cat I	Cat II	Oc	1	1
	7.1.2.1			1	0	0	1	0	1	1			0.333333
											NS	Sv
	7.1.3			(+)	(-)	(+/-)	G0	Cat I	Cat II	Oc	1	1
	7.1.3.1			4	0	0	1	1	4	0.9			0.3
											NS	SM
	7.2	4.17									2	0.5	0.05	0.2085
											NS	Sv
	7.2.1			(+)	(-)	(+/-)	G0	Cat I	Cat II	Oc	1	1
	7.2.1.1			0	0	0	0.1	1	0	0.5			0.025
											NS	Sv
	7.2.2			(+)	(-)	(+/-)	G0	Cat I	Cat II	Oc	1	1
	7.2.2.1			0	0	0	0.1	1	0	0.5			0.025
			NP
	7.3	4.16	5	5									1	4.16
	8.	12.5											2	12.5
	8.1	6.25	Y										1	6.25
	8.2	6.25	Y										1	6.25
													13.3915	63.5405
													(%)	67.7766
	MODEL	GRMD dog
	Questions	SW	Answers										Factor	SW
	1.	12.5												12.5
	1.1	6.25	Yc										1	6.25
	1.2	6.25	Yc										1	6.25
	2.	12.5	NP	FM	FPM	FNP	U							9.5
	2.1	2.5	7	5	1	0	1						0.8	2
	2.2.1	2.5	Yc										1	2.5
	2.2.2	2.5	Yp										0.5	1.25
	2.2.3	2.5	Yc										1	2.5
	2.2.4	2.5	Yp										0.5	1.25
			NP
	3.	12.5	2	FM	FPM	FNP	U						2.5	10.415
	3.1	4.17		2	0	0	0						1	4.17
	3.2	4.17		0	2	0	0						0.5	2.085
	3.3	4.16		2	0	0	0						1	4.16
	4.	12.5	NP	FM	FPM	FNP	U						2	6.25
	4.1	3.125	1	1	0	0	0						1	3.125
	4.2	3.125		1	0	0	0						1	3.125
			NP	FM	FPM	FNP	U
	4.3	3.125	0
	4.4	3.125
	5.	12.5												6.25
	5.1	12.5	Yp										0.5	6.25
	6.	12.5	NP	FM	FPM	FNP	U							8.33333
	6.1	12.5	3	1	2	0	0						0.666667	8.33333
	7.	12.5												1.82817
											NS	SM
	7.1	4.17									3	0.333333	0.138889	0.579167
											NS	Sv
	7.1.1			(+)	(-)	(+/-)	G0	Cat I	Cat II	Oc	2	0.5
	7.1.1.1			0	0	1	0.5	2	1	0.666667			0.0555556
	7.1.1.2		U				0.1	0	0	#DIV/0!			0.0166667
											NS	Sv
	7.1.2			(+)	(-)	(+/-)	G0	Cat I	Cat II	Oc	1	1
	7.1.2.1		U				0.1		0	#DIV/0!			0.0333333
											NS	Sv
	7.1.3			(+)	(-)	(+/-)	G0	Cat I	Cat II	Oc	1	1
	7.1.3.1		U				0.1		0	#DIV/0!			0.0333333
											NS	SM
	7.2	4.17									2	0.5	0.1	0.417
											NS	Sv
	7.2.1			(+)	(-)	(+/-)	G0	Cat I	Cat II	Oc	1	1
	7.2.1.1		U	0	0	0	0.1		0	#DIV/0!			0.05
											NS	Sv
	7.2.2			(+)	(-)	(+/-)	G0	Cat I	Cat II	Oc	1	1
	7.2.2.1		U	0	0	0	0.1		0	#DIV/0!			0.05
			NP
	7.3	4.16	5	1									0.2	0.832
	8.	12.5												6.25
	8.1	6.25	Y										1	6.25
	8.2	6.25	N										0	0
													17.6444	61.3265
													(%)	65.4149

## Sheet: Score Calculator
	MODEL	ANIMAL MODEL 1
	Questions	SW	WX	Answers										Factor	SW	WX		Radar Plot
	1.	12.5	0											0	0	0			ANIMAL MODEL 1	ANIMAL MODEL 2
	1.1	6.25												0	0	0		1. Epidemiological	0	0
	1.2	6.25												0	0	0		2. Pathophysiological	#DIV/0!	#DIV/0!
																		3. Genetic	#DIV/0!	#DIV/0!
	2.	12.5	0	NP	FM	FPM	FNP	U						#DIV/0!	#DIV/0!	#DIV/0!		4. Biochemical	#DIV/0!	#DIV/0!
	2.1	2.5												#DIV/0!	#DIV/0!	#DIV/0!		5. Aetiological	0	0
	2.2.1	2.5												0	0	0		6. Histological	#DIV/0!	#DIV/0!
	2.2.2	2.5												0	0	0		7.Pharmacological	#DIV/0!	#DIV/0!
	2.2.3	2.5												0	0	0		8. Endpoints	0	0
	2.2.4	2.5												0	0	0
				NP
	3.	12.5	0		FM	FPM	FNP	U						#DIV/0!	#DIV/0!	#DIV/0!
	3.1	4.17												#DIV/0!	#DIV/0!	#DIV/0!
	3.2	4.17												#DIV/0!	#DIV/0!	#DIV/0!
	3.3	4.16												#DIV/0!	#DIV/0!	#DIV/0!
	4.	12.5	0	NP	FM	FPM	FNP	U						#DIV/0!	#DIV/0!	#DIV/0!
	4.1	3.125												#DIV/0!	#DIV/0!	#DIV/0!
	4.2	3.125												#DIV/0!	#DIV/0!	#DIV/0!
				NP	FM	FPM	FNP	U
	4.3	3.125												#DIV/0!	#DIV/0!	#DIV/0!
	4.4	3.125												#DIV/0!	#DIV/0!	#DIV/0!
	5.	12.5	0												0	0
	5.1	12.5												0	0	0
	6.	12.5	0	NP	FM	FPM	FNP	U							#DIV/0!	#DIV/0!
	6.1	12.5												#DIV/0!	#DIV/0!	#DIV/0!
	7.	12.5	0											#DIV/0!	#DIV/0!	#DIV/0!
												NS	SM
	7.1	4.17											#DIV/0!	#DIV/0!	#DIV/0!	#DIV/0!
												NS	Sv
	7.1.1				(+)	(-)	(+/-)	G0	Cat I	Cat II	Oc		#DIV/0!
	7.1.1.1							0.1		0	#DIV/0!			#DIV/0!
	7.1.1.2							0.1		0	#DIV/0!			#DIV/0!
												NS	Sv
	7.1.2												#DIV/0!
	7.1.2.1							0.1		0	#DIV/0!			#DIV/0!
												NS	SM
	7.2	4.17											#DIV/0!	#DIV/0!	#DIV/0!	#DIV/0!
												NS	Sv
	7.2.1												#DIV/0!
	7.2.1.1							0.1		0	#DIV/0!			#DIV/0!
	7.2.1.2							0.1		0	#DIV/0!			#DIV/0!
				NP
	7.3	4.16												#DIV/0!	#DIV/0!	#DIV/0!
	8.	12.5	0											0	0	0
	8.1	6.25												0	0	0
	8.2	6.25												0	0	0
													Sum	#DIV/0!	#DIV/0!	#DIV/0!
	MODEL	ANIMAL MODEL 2
	Questions	SW	WX	Answers										Factor	SW	WX
	1.	12.5	0											0	0	0
	1.1	6.25												0	0	0
	1.2	6.25												0	0	0
	2.	12.5	0	NP	FM	FPM	FNP	U						#DIV/0!	#DIV/0!	#DIV/0!
	2.1	2.5												#DIV/0!	#DIV/0!	#DIV/0!
	2.2.1	2.5												0	0	0
	2.2.2	2.5												0	0	0
	2.2.3	2.5												0	0	0
	2.2.4	2.5												0	0	0
				NP
	3.	12.5	0		FM	FPM	FNP	U						#DIV/0!	#DIV/0!	#DIV/0!
	3.1	4.17												#DIV/0!	#DIV/0!	#DIV/0!
	3.2	4.17												#DIV/0!	#DIV/0!	#DIV/0!
	3.3	4.16												#DIV/0!	#DIV/0!	#DIV/0!
	4.	12.5	0	NP	FM	FPM	FNP	U						#DIV/0!	#DIV/0!	#DIV/0!
	4.1	3.125												#DIV/0!	#DIV/0!	#DIV/0!
	4.2	3.125												#DIV/0!	#DIV/0!	#DIV/0!
				NP	FM	FPM	FNP	U
	4.3	3.125												#DIV/0!	#DIV/0!	#DIV/0!
	4.4	3.125												#DIV/0!	#DIV/0!	#DIV/0!
	5.	12.5	0												0	0
	5.1	12.5												0	0	0
	6.	12.5	0	NP	FM	FPM	FNP	U							#DIV/0!	#DIV/0!
	6.1	12.5												#DIV/0!	#DIV/0!	#DIV/0!
	7.	12.5	0											#DIV/0!	#DIV/0!	#DIV/0!
												NS	SM
	7.1	4.17											#DIV/0!	#DIV/0!	#DIV/0!	#DIV/0!
												NS	Sv
	7.1.1				(+)	(-)	(+/-)	G0	Cat I	Cat II	Oc		#DIV/0!
	7.1.1.1							0.1			#DIV/0!			#DIV/0!
	7.1.1.2							0.1			#DIV/0!			#DIV/0!
												NS	Sv
	7.1.2												#DIV/0!
	7.1.2.1							0.1			#DIV/0!			#DIV/0!
												NS	SM
	7.2	4.17											#DIV/0!	#DIV/0!	#DIV/0!	#DIV/0!
												NS	Sv
	7.2.1												#DIV/0!
	7.2.1.1							0.1			#DIV/0!			#DIV/0!
	7.2.1.2							0.1			#DIV/0!			#DIV/0!
				NP
	7.3	4.16												#DIV/0!	#DIV/0!	#DIV/0!
	8.	12.5	0											0	0	0
	8.1	6.25												0	0	0
	8.2	6.25												0	0	0
													Sum	#DIV/0!	#DIV/0!	#DIV/0!
